# Supplementary material for: Insulin Modulates NK Cell Activity in Liver Fibrosis MASH Patients via the STING Pathway
Source: Cells. 2025 Jun 20;14(13):941. doi: 10.3390/cells14130941 (PMC12249237; doi:10.3390/cells14130941)
Supplement: Supplementary file 1 [file cells-14-00941-s001.zip]

Archive with 1 entries (1 files):
- cells-3654479-supplementary.pdf
